# Supplementary material for: Model of Human Fetal Growth in Hypoplastic Left Heart Syndrome: Reduced Ventricular Growth Due to Decreased Ventricular Filling and Altered Shape
Source: Front Pediatr. 2017 Feb 22;5:25. doi: 10.3389/fped.2017.00025 (PMC5319967; doi:10.3389/fped.2017.00025)
Supplement: Supplementary file 2 [file Data_Sheet_1.XLSX]

## Sheet: Unloaded DImenions
					UNLOADED DIMENSIONS @ 22 weeks
					Short-Axis Diameter		Long-Axis Length		Wall Thickness
		Model #		MODEL	SA [mm]	z-score	LA [mm]	z-score	WT [mm]	z-score		Human Fetal Growth Model of Hypoplastic Left Heart Syndrome: Reduced Ventricular Growth Due to Decreased Preload
		1	A	N3c	6.362	0.260869	15.1975	-0.240355	1.994	-4.08202
		2	B	N4	7.388	1.76695	13.523	-1.34954	2.063	-3.54558		Sukriti Dewan1, Adarsh Krishnamurthy1,3, Devleena Kole1, Giulia Conca1, Roy Kerckhoffs1, Michael D. Puchalski4, Jeffrey Omens1, Heather Sun2,,Vishal Nigam2 , Andrew McCulloch1
		3	C	N5	6.378	0.284355	13.6	-1.29853	2.699	1.39905		1Dept. of Bioengineering, University of California at San Diego, La Jolla
		4	D	N6	6.378	0.284355	13.6565	-1.26111	3.168	5.04533		2Pediatric Cardiology, Rady Children’s Hospital, University of California at San Diego
		5	E	N7	8.422	3.28477	14.439	-0.742781	2.356	-1.26763		3Dept. of Mechanical Engineering, Iowa State University, Iowa
		6	F	N8	9.472	4.82607	14.5925	-0.641104	2.145	-2.90806		4Pediatric Cardiology, Primary Children’s Hospital, University of Utah
		7	G	N9	7.906	2.52732	14.439	-0.742781	2.781	2.03657
		8	H	N10	8.394	3.24367	15.2705	-0.192	2.335	-1.43089
		9	I	N11	7.368	1.73759	15.2705	-0.192	2.283	-1.83517
		10	J	N12	7.394	1.77575	14.439	-0.742781	2.506	-0.10144
		11	K	N13	7.178	1.45868	14.9075	-0.432449	2.258	-2.02954
		12	L	N14	8	2.66531	14.998	-0.372503	2.415	-0.808926
		13	M	N15	7.69	2.21026	14.99	-0.377802	2.492	-0.210284
		14	N	N16	7.496	1.92548	14.439	-0.742781	2.5117	-0.0571246
		15	O	N17	7.7	2.22493	14.439	-0.742781	2.768	1.9355
		16	P	N18	7.368	1.73759	15.1975	-0.240355	2.035	-3.76327
		17	Q	N19	6.988	1.17978	14.062	-0.992504	2.483	-0.280255
		18	R	N20	6.584	0.586745	14.361	-0.794448	2.481	-0.295804
		19	S	N21	6.384	0.293163	14.23	-0.881222	2.469	-0.389099
		20	T	N22	6.384	0.293163	14.024	-1.01768	2.476	-0.334677
		21	U	N23	6.384	0.293163	14.109	-0.961372	2.4707	-0.375882
		22	V	N24	6.144	-0.0591359	14.23	-0.881222	2.4725	-0.361888
		23	W	N25	6.184	-0.000419403	14.109	-0.961372	2.4707	-0.375882
		24	X	N26	6.184	-0.000419403	14.29	-0.841478	2.4655	-0.41631
				Experiment	6.18	0	15.5604	0	2.51905	0
				StdDev	0.681		1.51		0.129

## Sheet: Loaded Dimension 22Wk
					LOADED DIMENSIONS @ 22 weeks
					Short-Axis Diameter		Long-Axis Length
		Model #		MODEL	SA [mm]	z-score	LA [mm]	z-score
		1	A	N3c	9.216	1.14841	17.544	1.13259				Human Fetal Growth Model of Hypoplastic Left Heart Syndrome: Reduced Ventricular Growth Due to Decreased Preload
		2	B	N4	10.652	2.45984	15.754	0.159874
		3	C	N5	9.356	1.27627	15.391	0.0373872				Sukriti Dewan1, Adarsh Krishnamurthy1,3, Devleena Kole1, Giulia Conca1, Roy Kerckhoffs1, Michael D. Puchalski4, Jeffrey Omens1, Heather Sun2,,Vishal Nigam2 , Andrew McCulloch1
		4	D	N6	9.41	1.32558	15.3055	0.0838496				1Dept. of Bioengineering, University of California at San Diego, La Jolla
		5	E	N7	12.082	3.76579	17.021	0.848386				2Pediatric Cardiology, Rady Children’s Hospital, University of California at San Diego
		6	F	N8	13.454	5.01877	17.2855	0.99212				3Dept. of Mechanical Engineering, Iowa State University, Iowa
		7	G	N9	11.416	3.15756	16.748	0.700033				4Pediatric Cardiology, Primary Children’s Hospital, University of Utah
		8	H	N10	12.02	3.70917	17.9975	1.37903
		9	I	N11	10.634	2.4434	17.708	1.22172
		10	J	N12	10.72	2.52194	16.6165	0.628573
		11	K	N13	10.38	2.21144	17.2095	0.950821
		12	L	N14	11.518	3.25071	16.6165	0.628573
		13	M	N15	11.114	2.88176	17.321	1.01141
		14	N	N16	10.86	2.6498	16.63	0.635909
		15	O	N17	11.136	2.90185	16.7145	0.681828
		16	P	N18	10.602	2.41418	17.905	1.32877
		17	Q	N19	8.54	0.531055	16.1825	0.392729
		18	R	N20	9.966	1.83335	16.691	0.669058
		19	S	N21	9.676	1.56851	16.5095	0.570427
		20	T	N22	9.686	1.57764	16.2755	0.443267
		21	U	N23	9.664	1.55755	16.3525	0.48511
		22	V	N24	9.652	1.54659	16.511	0.571242
		23	W	N25	9.408	1.32376	16.367	0.49299
		24	X	N26	9.378	1.29636	16.6045	0.622052
				Experiment	7.9585	0	15.4598	0
				StdDev	1.09499		1.8402

## Sheet: Z-Scores 22 to 40Wk
Echo Dimensions		n:			77.3333
McElhinney 2009														Human Fetal Growth Model of Hypoplastic Left Heart Syndrome: Reduced Ventricular Growth Due to Decreased Preload
														Sukriti Dewan1, Adarsh Krishnamurthy1,3, Devleena Kole1, Giulia Conca1, Roy Kerckhoffs1, Michael D. Puchalski4, Jeffrey Omens1, Heather Sun2,,Vishal Nigam2 , Andrew McCulloch1
														1Dept. of Bioengineering, University of California at San Diego, La Jolla
Weeks	22													2Pediatric Cardiology, Rady Children’s Hospital, University of California at San Diego
Z-score eqns:	Mean	Std Dev												3Dept. of Mechanical Engineering, Iowa State University, Iowa
LV short-axis [mm]	7.9585	1.09499												4Pediatric Cardiology, Primary Children’s Hospital, University of Utah
LV long-axis [mm]	15.4598	1.8402
					MODELS	nxt2base	base	nxt2base	base	nxt2base	base	nxt2base	base	nxt2base	base	nxt2base	base	nxt2base	base	nxt2base	base	nxt2base	base	nxt2base	base	nxt2base	base	nxt2base	base	nxt2base	base	nxt2base	base	nxt2base	base	nxt2base
					N3c	N3c	N4	N4	N5	N5	N6	N6	N7	N7	N8	N8	N9	N9	N10	N10	N11	N11	N12		N13		N14		N15		N16		N17		N18	N18	N19	N20	N21	N22	N23	N24	N25	N26
# weeks	LV short axis [mm]
	Mean	StdDev	Lower Limit	Upper Limit	Mean
22	7.9585	1.09499	6.86351	9.05349	8.15	9.22	9.2013	10.6533	8.98168	9.35801	9.02898	9.41195	9.186	12.084	11.3777	13.456	9.0597	11.4182	8.72855	12.0218	8.455	10.636	8.912	10.722	8.57	10.382	9.2	11.52	8.943	11.115	8.941	10.861	9	11.139	8.40306	10.6033	10.2128	9.64543	9.82287	9.65259	9.68085	9.68085	9.46809	9.45652
24	9.1547	1.25179	7.90291	10.4065	8.89	10.17	10.1157	11.8025	9.70313	10.1875	9.6963	10.1782	10.064	13.378	12.5934	15.003	9.8893	12.5704	9.55063	13.3178	9.201	11.739	9.701	11.778	9.35	11.446	10.032	12.706	9.723	12.223	9.739	11.936	9.812	12.253	9.21466	11.7581	11.2766	10.5685	10.8149	10.6599	10.6383	10.6383	10.2128	10.2174
25	9.7528	1.33019	8.42261	11.083	9.25	10.62	10.5527	12.3454	10.5878	14.5166	10.027	10.5509	10.487	13.996	15.7348	16.2226	10.2873	13.1164	9.94641	13.9327	9.565	12.265	10.086	12.284	9.729	11.953	10.437	13.274	10.104	12.754	10.127	12.451	10.207	12.786	9.60432	12.303	11.7021	11.0826	11.2583	10.955	11.1702	11.1702	10.7447	10.7609
26	10.3509	1.40859	8.94231	11.7595	9.6	11.06	10.9851	12.8792	10.4124	10.9821	10.3591	10.9216	10.907	14.603	13.7453	16.454	10.6878	13.6613	10.3428	14.5429	9.928	12.781	10.467	12.781	10.105	12.452	10.84	13.832	10.484	13.277	10.511	12.956	10.598	13.31	9.99208	12.8404	12.234	11.4898	11.8081	11.4583	11.5957	11.5957	11.1702	11.1957
27	10.949	1.48699	9.46201	12.436	9.96	11.5	11.4179	13.4107	11.379	15.2753	10.6943	11.2934	11.328	15.208	14.3173	17.1697	11.0873	14.2017	10.7401	15.1497	10.292	13.296	10.85	13.277	10.483	12.948	11.245	14.389	10.867	13.799	10.898	13.461	10.991	13.833	10.3773	13.3706	12.6596	11.8981	12.3574	11.8575	12.0213	12.0213	11.5957	11.6304
28	11.5471	1.56539	9.98171	13.1125	10.32	11.95	11.8549	13.9451	11.7754	15.6709	11.0342	11.6685	11.754	15.816	17.8891	18.057	11.4816	14.7323	11.1415	15.7583	10.662	13.814	11.238	13.776	10.865	13.448	11.656	14.949	11.254	14.324	11.288	13.969	11.389	14.36	10.7691	13.907	13.1915	12.3064	12.8008	12.2568	12.4468	12.6596	12.0213	12.0652
29	12.1452	1.64379	10.5014	13.789	10.69	12.4	12.2989	14.4865	11.4997	12.1808	11.3798	12.0486	12.187	16.432	15.4805	18.6177	11.9075	15.3034	11.5541	16.3806	11.039	14.339	11.632	14.282	11.252	13.953	12.072	15.515	11.648	14.856	11.686	14.484	11.793	14.893	11.1687	14.4518	13.7234	12.8205	13.2442	12.8643	12.9787	13.0851	12.5532	12.5
30	12.7433	1.72219	11.0211	14.4655	11.06	12.85	12.7507	15.0362	12.5908	16.5096	11.7312	12.4342	12.629	17.058	16.0772	19.3573	12.3245	15.8608	11.971	17.0065	11.422	14.871	12.032	14.795	11.646	14.465	12.496	16.089	12.048	15.394	12.09	15.006	12.204	15.434	11.5726	15.0013	14.1489	13.3341	13.794	13.263	13.4043	13.617	12.9787	13.0435
31	13.3414	1.80059	11.5408	15.142	11.44	13.32	13.2148	15.6001	13.0107	16.9517	12.0913	12.8287	13.083	17.699	16.6904	20.1163	12.7501	16.4284	12.4013	17.6504	11.816	15.417	12.444	15.321	12.049	14.989	12.931	16.677	12.459	15.946	12.505	15.541	12.626	15.988	11.9869	15.5647	14.5745	13.8482	14.3432	13.7675	13.9362	14.0426	13.5106	13.4783
32	13.9395	1.87899	12.0605	15.8185	11.83	13.8	13.6915	16.1785	12.6504	13.4404	12.4611	13.2334	13.55	18.357	17.3247	20.9002	13.1908	17.0155	12.8432	18.31	12.219	15.975	12.866	15.86	12.464	15.527	13.378	17.28	12.88	16.511	12.93	16.089	13.06	16.556	12.4146	16.1459	15.1064	14.256	14.893	14.2708	14.4681	14.5745	14.1489	13.913
34	15.1357	2.03579	13.0999	17.1715	12.64	14.79	14.7081	17.4114	13.4694	14.3354	13.2261	14.0697	14.526	19.731	18.6406	22.5245	14.1121	18.2413	13.7644	19.6824	13.06	17.138	13.746	16.982	13.327	16.647	14.31	18.537	13.76	17.688	13.818	17.231	13.964	17.74	13.2996	17.3482	16.1702	15.3912	16.099	15.2776	15.5319	15.6383	15	15
35	15.7338	2.11419	13.6196	17.848	13.07	15.31	15.2098	18.02	13.8946	14.7999	13.625	14.5056	15.036	20.448	19.3358	23.3824	14.589	18.8756	14.2491	20.4043	13.498	17.744	14.204	17.567	13.778	17.232	14.797	19.193	14.218	18.301	14.281	17.826	14.435	18.357	13.7642	17.98	16.8085	15.7989	16.6483	15.8851	16.0638	16.1702	15.5319	15.6522
36	16.3319	2.19259	14.1393	18.5245	13.51	15.85	15.7663	18.6952	14.334	15.28	14.038	14.9569	15.567	21.195	20.0534	24.2679	15.0889	19.5408	14.7488	21.1487	13.954	18.375	14.68	18.174	14.245	17.839	15.202	19.874	14.694	18.939	14.76	18.444	14.925	18.999	14.2428	18.6312	17.234	16.3131	17.1981	16.3891	16.5957	16.7021	16.1702	16.087
37	16.93	2.27099	14.659	19.201	13.96	16.4	16.3064	19.351	14.7886	15.7767	14.4584	15.4162	16.115	21.966	25.1805	24.6191	15.6041	20.2267	15.2659	21.9196	14.423	19.025	15.171	18.8	14.727	18.465	15.825	20.577	15.185	19.596	15.256	19.082	15.429	19.66	14.7408	19.3096	17.9787	17.0393	17.9607	16.8925	17.234	17.3404	16.7021	16.7391
38	17.5281	2.34939	15.1787	19.8775	14.42	16.97	16.8851	20.054	15.2536	16.285	14.893	15.8911	16.681	22.763	21.5646	26.1337	16.1323	20.9304	15.7984	22.7141	14.907	19.697	15.676	19.445	15.224	19.112	16.363	21.303	15.69	20.273	15.766	19.739	15.95	20.342	15.2534	20.0087	18.5106	17.5535	18.511	17.6042	17.766	17.9787	17.3404	17.3913
39	18.1262	2.42779	15.6984	20.554	14.91	17.57	17.4852	20.7837	15.737	16.8136	15.3429	16.3828	17.27	23.593	22.3715	27.1307	16.6808	21.662	16.3539	23.5439	15.41	20.396	16.201	20.116	15.74	19.784	16.922	22.058	16.215	20.978	16.296	20.422	16.49	21.051	15.7912	20.7432	19.1489	18.2803	19.1661	18.2117	18.4043	18.7234	17.9787	18.0435
40	18.7243	2.50619	16.2181	21.2305	15.41	18.19	18.1081	21.5418	17.3606	21.7171	15.8076	16.8908	17.881	24.455	23.2005	28.1554	17.2529	22.4256	16.9323	24.4088	15.931	21.121	16.744	20.812	16.274	20.481	17.501	22.842	16.759	21.709	16.845	21.13	17.05	21.786	16.3391	21.4924	19.7872	18.6892	19.9298	18.8209	18.9362	19.2553	18.5106	18.587
abs zscores	# weeks				base	nxt2base	base	nxt2base	base	nxt2base	base	nxt2base	base	nxt2base	base	nxt2base	base	nxt2base	base	nxt2base	base	nxt2base	base	nxt2base	base	nxt2base	base	nxt2base	base	nxt2base	base	nxt2base	base	nxt2base	base	nxt2base	N19	N20	N21	N22	N23	N24	N25	N26
					N3	N3	N4	N4	N5	N5	N6	N6	N7	N7	N8	N8	N9	N9	N10	N10	N11	N11	N12	N12	N13	N13	N14	N14	N15	N15	N16	N16	N17	N17	N18	N18
	22				0.174887	1.15207	1.13499	2.46098	0.934416	1.2781	0.977613	1.32736	1.12101	3.76761	3.12258	5.0206	1.00568	3.15962	0.703248	3.71079	0.453429	2.44523	0.870784	2.52377	0.558453	2.21326	1.1338	3.25254	0.899095	2.88267	0.897268	2.65071	0.95115	2.90459	0.405993	2.41533	2.05871	1.54059	1.70263	1.54713	1.57294	1.57294	1.37863	1.36807
	24				0.211457	0.811079	0.767716	2.11525	0.438115	0.825045	0.432663	0.817656	0.7264	3.37381	2.74707	4.67199	0.586843	2.72868	0.316293	3.32569	0.036987	2.06448	0.436415	2.09564	0.156017	1.83042	0.700836	2.83698	0.45399	2.45113	0.466772	2.22186	0.525088	2.4751	0.0479025	2.07971	1.69509	1.12939	1.32628	1.20245	1.18518	1.18518	0.845242	0.848937
	25				0.377991	0.651937	0.601363	1.94907	0.627725	3.58126	0.206173	0.599972	0.551951	3.18992	4.49713	4.86378	0.401858	2.52866	0.145553	3.14235	0.141183	1.8886	0.250491	1.90289	0.0178922	1.65405	0.514363	2.64714	0.264022	2.25622	0.281313	2.02843	0.341455	2.28028	0.111622	1.91714	1.46545	0.999692	1.13182	0.903747	1.06557	1.06557	0.745669	0.757839
	26				0.533086	0.503411	0.450245	1.79489	0.0436745	0.448098	0.00582071	0.405176	0.394792	3.01869	2.40982	4.33276	0.239146	2.35014	0.00576807	2.97605	0.300229	1.7252	0.0824228	1.7252	0.174572	1.49163	0.347227	2.47134	0.0944917	2.07733	0.11366	1.84944	0.175424	2.10075	0.25474	1.76734	1.3369	0.808513	1.03454	0.7862	0.883752	0.883752	0.581655	0.599715
	27				0.665102	0.370547	0.315341	1.65546	0.289178	2.90944	0.171276	0.231607	0.254877	2.86418	2.26521	4.18343	0.093038	2.18747	0.140461	2.82497	0.441832	1.57836	0.0665774	1.56558	0.313385	1.34433	0.19906	2.3134	0.055145	1.91662	0.0342975	1.68932	0.028245	1.93949	0.384438	1.62852	1.15036	0.638262	0.94713	0.610996	0.721105	0.721105	0.434935	0.458265
	28				0.783894	0.25738	0.196617	1.53191	0.145834	2.63439	0.327682	0.0775241	0.132172	2.72705	4.0514	4.15865	0.041871	2.03479	0.259111	2.69022	0.565418	1.44814	0.197459	1.42386	0.435738	1.21433	0.0695673	2.1732	0.187238	1.77393	0.165518	1.54715	0.100997	1.79693	0.49698	1.50753	1.05047	0.485065	0.800875	0.453342	0.57475	0.710669	0.302913	0.330983
	29				0.885271	0.155008	0.0934802	1.42435	0.392677	0.0216409	0.465638	0.0587606	0.025429	2.60788	2.02906	3.93752	0.14462	1.92127	0.359584	2.5766	0.672957	1.3346	0.312205	1.29992	0.543378	1.09978	0.0445312	2.05002	0.302472	1.64912	0.279354	1.42281	0.214261	1.67162	0.594064	1.40324	0.960101	0.410845	0.668572	0.437466	0.507074	0.571792	0.248202	0.215843
	30				0.977418	0.061956	0.00426852	1.3314	0.0885481	2.18694	0.587707	0.17951	0.066369	2.50536	1.93582	3.84049	0.243187	1.81018	0.448416	2.47548	0.767221	1.23546	0.413021	1.19133	0.637154	0.999715	0.143596	1.9427	0.40373	1.53914	0.379343	1.31385	0.313148	1.56237	0.679754	1.3111	0.816191	0.343049	0.610093	0.301738	0.383788	0.507332	0.1367	0.1743
	31				1.05599	0.011885	0.0703133	1.2544	0.183675	2.00506	0.694274	0.284751	0.143509	2.4201	1.85997	3.7626	0.328407	1.71446	0.522105	2.3931	0.847167	1.15273	0.498392	1.09942	0.717765	0.915033	0.227925	1.8525	0.490062	1.44653	0.464514	1.2216	0.397314	1.46985	0.752249	1.23474	0.684813	0.281475	0.556387	0.23662	0.33032	0.389402	0.0939905	0.0760089
	32				1.12268	0.074242	0.132012	1.1916	0.686047	0.265612	0.786798	0.375802	0.207292	2.351	1.80162	3.70447	0.398448	1.63704	0.583439	2.32598	0.915651	1.08329	0.571318	1.02209	0.785262	0.844869	0.298831	1.77782	0.563867	1.36855	0.537257	1.14397	0.468071	1.3925	0.811528	1.17425	0.621016	0.168429	0.507469	0.176336	0.281313	0.337931	0.111462	0.0140802
	34				1.22591	0.169811	0.210061	1.11786	0.818495	0.393121	0.938032	0.523646	0.299491	2.25726	1.72164	3.62946	0.502785	1.52549	0.673608	2.23336	1.0196	0.983549	0.682634	0.906921	0.888451	0.742365	0.405592	1.67075	0.675757	1.25371	0.647267	1.02923	0.575551	1.27926	0.901933	1.08682	0.508163	0.125489	0.473199	0.0696978	0.194625	0.246881	0.0666572	0.0666572
	35				1.25996	0.200455	0.247854	1.08135	0.869923	0.441721	0.997456	0.580939	0.330055	2.22979	1.70373	3.61773	0.541493	1.48605	0.70225	2.20911	1.05752	0.950813	0.723587	0.867093	0.925082	0.70864	0.443101	1.63618	0.716965	1.21427	0.687166	0.989599	0.614325	1.24076	0.931604	1.06244	0.508332	0.0308037	0.432536	0.0715807	0.156102	0.206421	0.0954905	0.0386087
	36				1.28702	0.219786	0.257975	1.07785	0.911199	0.479763	1.04618	0.627115	0.348857	2.21797	1.69732	3.61949	0.566924	1.46351	0.722044	2.19683	1.08452	0.93182	0.753401	0.840148	0.951797	0.687361	0.515327	1.61549	0.747016	1.18905	0.716915	0.96329	0.641661	1.21642	0.952815	1.04868	0.411451	0.00859694	0.395043	0.0260772	0.120335	0.168854	0.0737426	0.111714
	37				1.3078	0.233378	0.274598	1.06604	0.942936	0.50783	1.08835	0.666601	0.358874	2.21754	3.63301	3.3858	0.583853	1.45166	0.732768	2.1971	1.10392	0.922505	0.774552	0.823429	0.970062	0.675917	0.486572	1.60591	0.768387	1.17394	0.737123	0.947604	0.660945	1.20212	0.963988	1.04784	0.461791	0.0481489	0.453838	0.0165325	0.133881	0.180725	0.100341	0.0840469
	38				1.32294	0.237551	0.273702	1.07514	0.968118	0.52911	1.12159	0.696768	0.360562	2.2282	1.71812	3.66292	0.594133	1.44818	0.736249	2.20738	1.11565	0.923176	0.788332	0.815914	0.980723	0.674175	0.495916	1.60676	0.782373	1.16835	0.750024	0.941053	0.671706	1.19772	0.968226	1.05584	0.41821	0.0107991	0.418382	0.0323772	0.101242	0.191804	0.0798822	0.058226
	39				1.32474	0.229097	0.264035	1.09464	0.984095	0.540643	1.14642	0.718086	0.352666	2.25176	1.74865	3.70892	0.595342	1.45637	0.730004	2.23152	1.1188	0.934924	0.792985	0.819593	0.982869	0.682843	0.496007	1.6195	0.787218	1.17465	0.753854	0.945634	0.673946	1.20472	0.961772	1.07792	0.421262	0.0634892	0.428328	0.035222	0.11453	0.245987	0.0607452	0.0340729
	40				1.32245	0.213192	0.245883	1.12423	0.544135	1.19417	1.16381	0.73158	0.336487	2.28662	1.78606	3.76311	0.587093	1.47685	0.715013	2.26819	1.11456	0.956312	0.790164	0.833017	0.977699	0.700944	0.488111	1.64301	0.784178	1.19093	0.749863	0.959903	0.668066	1.22166	0.951704	1.10449	0.424123	0.0139905	0.481024	0.0385629	0.0845388	0.211883	0.0852536	0.0548017
sum of zscores					15.8386	5.55278	5.54045	24.3464	9.86879	20.2419	12.1575	8.90286	6.0108	44.5147	40.7282	67.8637	7.45472	32.3804	8.49591	43.9847	12.7566	22.5592	9.00474	21.7558	11.0163	18.4797	7.01036	34.7152	8.97601	27.7261	8.66151	23.8655	8.02135	28.1561	11.1713	23.9229	14.9924	7.10663	12.3682	6.94607	8.41105	9.39823	5.44151	5.29217
					N3c		N4		N5		N6		N7		N8		N9		N10		N11		N12		N13		N14		N15		N16		N17		N18		N19	N20	N21	N22	N23	N24	N25	N26
# weeks	LV long axis [mm]
	Mean	StdDev	Lower Limit	Upper Limit	Mean
22	15.4598	1.8402	13.6196	17.3	17.4306		15.7554		15.3925		15.3074		17.2695		17.288		16.7507		18.0003		17.449		16.5625		17.5934		17.5371		17.5		16.7386		17.6596		17.6846		16.383	16.559	16.7386	16.2151	16.383	16.5957	16.1702	16.5217
24	17.368	2.07	15.298	19.438	18.9231		17.0863		16.4984		16.3551		18.3688		18.8636		18.1119		19.603		18.5714		17.8125		18.8523		18.7689		18.587		17.944		18.8298		19.2169		17.5532	17.8022	18.0492	17.4307	17.766	18.0851	17.6596	17.8261
25	18.3221	2.1849	16.1372	20.507	19.7737		17.7526		17.0443		16.8665		18.9184		19.6433		18.7717		20.34		19.1837		18.4375		19.6477		19.4394		19.2391		18.7061		19.4681		19.9247		18.0851	18.5291	18.8118	18.1425	18.5106	18.7234	18.2979	18.587
26	19.2762	2.2998	16.9764	21.576	20.5203		18.4235		17.5915		17.3713		19.3617		20.4628		19.4552		21.1191		19.898		19.0625		20.2228		19.8913		19.8913		19.1495		20.1064		20.6663		18.8298	19.1496	19.5738	18.8542	19.2553	19.4681	19.0426	19.3478
27	20.2303	2.4147	17.8156	22.645	21.2668		19.1032		18.1424		17.9034		19.9113		21.2331		20.1277		21.9129		20.5102		19.6875		20.906		20.563		20.4348		19.8052		20.7447		21.4167		19.5745	19.6643	20.3364	19.4617	19.8936	20.2128	19.8936	20.2174
28	21.1844	2.5296	18.6548	23.714	22.1175		19.7852		19.2878		18.3758		20.5674		22.0462		20.8141		22.7097		21.1224		20.3125		21.5934		21.1248		20.9783		20.4608		21.383		22.1709		20.1064	20.3912	21.099	20.174	20.5319	20.9574	20.5319	20.9783
29	22.1385	2.6445	19.494	24.783	22.9682		20.4839		19.8834		18.9238		21.117		22.8703		21.5296		23.5239		21.8367		21.0417		22.3901		21.6849		21.5217		21.224		21.9149		22.9756		20.9574	21.118	21.8611	20.884	21.383	21.8085	21.1702	21.6304
30	23.0926	2.7594	20.3332	25.852	23.7147		21.1906		20.4026		19.4422		21.5603		23.7309		22.2337		24.3811		22.3469		21.6667		23.1874		22.3548		22.2826		21.8802		22.5532		23.7162		21.4894	21.8449	22.7312	21.5963	22.0213	22.3404	22.0213	22.3913
31	24.0467	2.8743	21.1724	26.921	24.6696		21.914		20.9945		19.9819		22.1099		24.5657		22.9538		25.1894		23.0612		22.2917		23.9835		23.0253		22.8261		22.4295		23.1915		24.5077		22.234	22.5718	23.3862	22.3091	22.766	23.2979	22.6596	23.1522
32	25.0008	2.9892	22.0116	27.99	25.5203		22.6586		21.0271		20.5454		22.6596		25.5075		23.6922		26.0596		23.6735		23.0208		24.7802		23.697		23.4783		23.1921		23.9362		25.3434		23.0851	23.2986	24.2547	23.2292	23.617	24.0426	23.5106	23.913
34	26.909	3.219	23.69	30.128	27.2217		24.1937		22.2047		21.6483		23.9716		27.2819		25.2381		27.8557		25.102		24.375		26.2601		24.82		24.7826		24.5039		25.2128		26.9971		24.4681	24.8593	25.9926	24.5484	25.1064	25.6383	25.1064	25.4348
35	27.8631	3.3339	24.5292	31.197	28.3849		24.9959		22.8355		22.2944		24.6277		28.2371		26.0334		28.8119		25.8163		25.1042		27.1679		25.49		25.6522		25.2665		25.9574		27.8784		25.2128	25.6926	26.8622	25.3649	26.0638	26.4894	25.9574	26.413
36	28.8172	3.4488	25.3684	32.266	29.2356		25.8321		23.4904		22.8392		25.1773		29.2319		26.8688		29.789		26.5306		25.8333		27.964		26.0524		26.1957		26.0291		26.7021		28.7714		25.9574	26.4194	27.6242	26.2855	26.8085	27.3404	26.8085	27.1739
37	29.7713	3.5637	26.2076	33.335	30.2946		26.695		24.1613		23.4673		25.727		30.3535		27.735		30.8262		27.1429		26.5625		28.8718		26.8304		26.8478		26.7912		27.5532		29.7118		26.5957	27.2527	28.7054	27.1008	27.766	28.4043	27.766	28.1522
38	30.7254	3.6786	27.0468	34.404	31.3536		27.5813		24.845		24.0892		26.4894		31.3421		28.5962		31.8612		27.9592		27.3958		29.6679		27.6102		27.6087		27.6607		28.0851		30.6798		27.6596	28.0859	29.5738	28.125	28.617	29.1489	28.617	29.1304
39	31.6795	3.7935	27.886	35.473	32.4126		28.5041		25.5779		24.7469		27.039		32.5132		29.5135		32.9328		28.7755		28.3333		30.6868		28.1726		28.3696		28.5303		28.8298		31.6776		28.4043	29.0255	30.6556	29.045	29.6809	30.2128	29.5745	30.1087
40	32.6336	3.9084	28.7252	36.542	33.5747		29.4662		26.3		25.4264		27.5881		33.6161		30.4685		34.0648		29.5918		29.0625		31.4799		28.8377		29.0217		29.2906		29.6809		32.723		29.2553	30.0709	31.7386	29.9662	30.4255	31.1702	30.5319	30.9783
abs zscores	# weeks				N3c		N4		N5		N6		N7		N8		N9		N10		N11		N12		N13		N14		N15		N16		N17		N18		N19	N20	N21	N22	N23	N24	N25	N26
	22				1.07095		0.160653		0.0365695		0.0828076		0.983428		0.993496		0.701503		1.38058		1.08096		0.599228		1.15944		1.12885		1.10868		0.694899		1.1954		1.20901		0.501673	0.597305	0.6949	0.410439	0.501673	0.617294	0.386052	0.577078
	24				0.751232		0.136075		0.420092		0.489306		0.483476		0.722507		0.359373		1.07969		0.581366		0.214734		0.717033		0.676742		0.588868		0.278277		0.706177		0.893205		0.0894645	0.209779	0.329096	0.0303107	0.19225	0.346428	0.140857	0.221298
	25				0.664399		0.260631		0.584844		0.666202		0.272937		0.604673		0.205787		0.923563		0.394331		0.0528171		0.606729		0.511357		0.419713		0.175733		0.524502		0.733498		0.108469	0.0947453	0.22414	0.0822212	0.0862915	0.183672	0.0110887	0.121221
	26				0.540948		0.370751		0.732549		0.828271		0.0371781		0.51594		0.0778416		0.801331		0.270354		0.0929211		0.411615		0.267466		0.26746		0.0550855		0.360981		0.604465		0.194109	0.0550459	0.129422	0.183509	0.00907942	0.0834356	0.101594	0.0311445
	27				0.429246		0.466748		0.864648		0.963623		0.132088		0.415275		0.0424919		0.696834		0.115917		0.22479		0.279821		0.137786		0.0846824		0.176064		0.213021		0.49134		0.2716	0.234396	0.0439553	0.318296	0.139431	0.00726137	0.139431	0.00534588
	28				0.368871		0.553117		0.749771		1.11031		0.243922		0.340689		0.146386		0.602979		0.0244904		0.344679		0.161688		0.0235465		0.0814908		0.286053		0.078502		0.389997		0.426161	0.313579	0.0337469	0.399436	0.25794	0.089719	0.25794	0.0814908
	29				0.313742		0.625673		0.85277		1.21561		0.386265		0.276738		0.230235		0.523872		0.114111		0.41476		0.0951446		0.171534		0.233224		0.345819		0.0845553		0.316529		0.446607	0.385881	0.104915	0.474377	0.285695	0.124783	0.366151	0.192121
	30				0.225454		0.689264		0.97485		1.32291		0.555308		0.231321		0.311259		0.46694		0.270226		0.516755		0.0343639		0.26738		0.293539		0.43937		0.19548		0.225983		0.58101	0.452162	0.130973	0.542261	0.388245	0.272586	0.388245	0.254148
	31				0.216706		0.741998		1.06191		1.41419		0.673824		0.180577		0.380224		0.397562		0.342858		0.610595		0.0219822		0.355356		0.424664		0.562654		0.297537		0.160382		0.630643	0.513143	0.22978	0.604522	0.445584	0.260525	0.482596	0.311215
	32				0.173783		0.783562		1.32935		1.49051		0.783228		0.169505		0.437772		0.354204		0.444042		0.662373		0.0737924		0.436172		0.509347		0.605089		0.356159		0.114613		0.640872	0.569437	0.249612	0.592678	0.462926	0.32057	0.498515	0.363896
	34				0.0971302		0.843513		1.46141		1.63425		0.91251		0.115828		0.519083		0.294085		0.561342		0.787201		0.201593		0.648944		0.660575		0.747148		0.526944		0.0273609		0.758284	0.636746	0.284673	0.733326	0.559993	0.394751	0.559993	0.457974
	35				0.1565		0.860026		1.50803		1.67032		0.970467		0.112189		0.548825		0.284602		0.613928		0.827539		0.208528		0.71182		0.663165		0.778837		0.571599		0.00460067		0.794965	0.651053	0.300218	0.749343	0.539689	0.412051	0.571599	0.434943
	36				0.121303		0.86556		1.54453		1.73335		1.05541		0.120241		0.564943		0.281765		0.66301		0.86519		0.247396		0.801676		0.760133		0.808415		0.613278		0.0132731		0.829202	0.69525	0.345911	0.734089	0.582431	0.4282	0.582431	0.476481
	37				0.146836		0.863242		1.57422		1.76896		1.13487		0.163365		0.571395		0.296023		0.73756		0.900412		0.252408		0.825242		0.820348		0.836247		0.622417		0.0167052		0.891084	0.706749	0.299091	0.749365	0.562714	0.383603	0.562714	0.454338
	38				0.170773		0.854702		1.59854		1.80399		1.15154		0.167652		0.578809		0.308758		0.751975		0.905118		0.287477		0.846853		0.847253		0.833107		0.717744		0.0123855		0.833422	0.717529	0.313042	0.706899	0.573147	0.42855	0.573147	0.433579
	39				0.193261		0.837061		1.60844		1.82749		1.22327		0.219775		0.570973		0.330381		0.765517		0.882079		0.261681		0.924453		0.872528		0.830158		0.751209		0.000508715		0.863383	0.699616	0.269903	0.694466	0.526861	0.386644	0.554905	0.414078
	40				0.240791		0.810403		1.62052		1.84403		1.29094		0.251391		0.553971		0.366178		0.778263		0.913699		0.295197		0.971204		0.924128		0.85534		0.755488		0.0228671		0.864364	0.655687	0.229005	0.682475	0.564954	0.374421	0.537735	0.423534
sum of z-scores					5.88192		10.723		18.5231		21.8661		12.2907		5.60116		6.80087		9.38935		8.51025		9.81489		5.31589		9.70638		9.5598		9.3083		8.57099		5.23672		9.72531	8.1881	4.21238	8.68801	6.67891	5.11449	6.71499	5.25389
Cumulative zscore:					21.7205		16.2634		28.3918		34.0236		18.3015		46.3294		14.2556		17.8853		21.2669		18.8196		16.3322		16.7167		18.5358		17.9698		16.5923		16.408		24.7177	15.2947	16.5805	15.6341	15.09	14.5127	12.1565	10.5461
Cumulative best	N26

## Sheet: EDP22
Echo EDP		n:	4
Johnson 2000
			kPa
# weeks	EDP [mmHg]	EDP [kPa]	Mean	Std Dev	Lower Limit	Upper Limit
22.0803	4.44267	0.592307	1.06447	0.427722	0.636744	1.49219
22.0803	6.42184	0.856175
22.1022	9.33812	1.24498
22.1022	11.734	1.5644
								Human Fetal Growth Model of Hypoplastic Left Heart Syndrome: Reduced Ventricular Growth Due to Decreased Preload
	EDP	abs zscore	%error
	0.6	1.08591	-43.6337					Sukriti Dewan1, Adarsh Krishnamurthy1,3, Devleena Kole1, Giulia Conca1, Roy Kerckhoffs1, Michael D. Puchalski4, Jeffrey Omens1, Heather Sun2,,Vishal Nigam2 , Andrew McCulloch1
	0.75	0.73521	-29.5421					1Dept. of Bioengineering, University of California at San Diego, La Jolla
								2Pediatric Cardiology, Rady Children’s Hospital, University of California at San Diego
								3Dept. of Mechanical Engineering, Iowa State University, Iowa
Model	EDP	z-score						4Pediatric Cardiology, Primary Children’s Hospital, University of Utah
N9
N12	0.6	1.08591
N15	0.6	1.08591
N16	0.6	1.08591
N17	0.6	1.08591
Models flagged in Loaded (green) and Unloaded (red)
N20	0.75	0.73521
N21	0.75	0.73521
N23	0.75	0.73521
N24	0.75	0.73521
N25	0.75	0.73521
N26	0.75	0.73521
N3c	0.6	1.09
N4	0.6	1.09
N5	0.6	1.09
N6	0.6	1.09
N7	0.6	1.09
N8	0.6	1.09
N10	0.6	1.09
N11	0.6	1.09
N13	0.6	1.09
N14	0.6	1.09
N18	0.6	1.09
N19	0.6	1.09
N22	0.75	0.74

## Sheet: EDV22
Echo EDV
Kenny 1986												Human Fetal Growth Model of Hypoplastic Left Heart Syndrome: Reduced Ventricular Growth Due to Decreased Preload
# weeks	Stroke Volume [mL]	EDV [mL]	n		# weeks	n	Mean	Std Dev	Lower Limit	Upper Limit		Sukriti Dewan1, Adarsh Krishnamurthy1,3, Devleena Kole1, Giulia Conca1, Roy Kerckhoffs1, Michael D. Puchalski4, Jeffrey Omens1, Heather Sun2,,Vishal Nigam2 , Andrew McCulloch1
22	0.79	1.02	3		22	3	1.31	0.28	1.03	1.59		1Dept. of Bioengineering, University of California at San Diego, La Jolla
22	1.02	1.33										2Pediatric Cardiology, Rady Children’s Hospital, University of California at San Diego
22	1.21	1.58										3Dept. of Mechanical Engineering, Iowa State University, Iowa
												4Pediatric Cardiology, Primary Children’s Hospital, University of Utah
Model	EDV @22	z-score		%error
N12	1.181	0.46		-9.81
N15	1.339	0.11		2.25
N16	1.22	0.32		-6.83
N17	1.335	0.09		1.95
Models flagged in Loaded (green) and Unloaded (red)
N9	1.42	0.4		8.52
N20	1.111	0.71		-15.16
N21	1.088	0.8		-16.91
N23	1.015	1.06		-22.49
N24	1.022	1.03		-21.95
N25	1.038	0.97		-20.73
N26	1.045	0.95		-20.2
N3c	0.858	1.62		-34.47
N4	1.101	0.75		-15.95
N5	0.767	1.95		-41.43
N6	0.769	1.94		-41.28
N7	1.657	1.25		26.54
N8	1.935	2.25		47.77
N10	1.771	1.66		35.24
N11	1.255	0.2		-4.16
N13	1.135	0.63		-13.33
N14	1.464	0.55		11.8
N18	1.304	0.02		-0.42
N19	1.108	0.72		-15.39
N22	1.016	1.05		-22.41

## Sheet: Final Table
		Pre-Growth (22 weeks)							Post-Growth (22-40 wks)				Cumulative z-score
	MODEL	Unloaded Dims			Loaded Dims		EDV	EDP	EDV	Dimensions	Dimensions		Pre-Growth	Post-Growth	TOTAL		Human Fetal Growth Model of Hypoplastic Left Heart Syndrome: Reduced Ventricular Growth Due to Decreased Preload
		SA	LA	WT	SA	LA			r^2	SA (base)	SA	LA
N3c	1	0.260869	0.240355	4.08202	1.14841	1.13259	1.62103	1.08591	0.8714	15.8386	5.55278	5.88192	9.57119	11.4347	21.0059		Sukriti Dewan1, Adarsh Krishnamurthy1,3, Devleena Kole1, Giulia Conca1, Roy Kerckhoffs1, Michael D. Puchalski4, Jeffrey Omens1, Heather Sun2,,Vishal Nigam2 , Andrew McCulloch1
N4	2	1.76695	1.34954	3.54558	2.45984	0.159874	0.750181	1.08591	0.88	5.54045	24.3464	10.723	11.1179	35.0694	46.1873		1Dept. of Bioengineering, University of California at San Diego, La Jolla
N5	3	0.284355	1.29853	1.39905	1.27627	0.0373872	1.94812	1.08591	0.88	9.86879	20.2419	18.5231	7.32962	38.765	46.0946		2Pediatric Cardiology, Rady Children’s Hospital, University of California at San Diego
N6	4	0.284355	1.26111	5.04533	1.32558	0.0838496	1.94093	1.08591	0.88	12.1575	8.90286	21.8661	11.0271	30.769	41.796		3Dept. of Mechanical Engineering, Iowa State University, Iowa
N7	5	3.28477	0.742781	1.26763	3.76579	0.848386	1.24791	1.08591	0.88641	6.0108	44.5147	12.2907	12.2432	56.8054	69.0485		4Pediatric Cardiology, Primary Children’s Hospital, University of Utah
N8	6	4.82607	0.641104	2.90806	5.01877	0.99212	2.24622	1.08591	0.88	40.7282	67.8637	5.60116	17.7183	73.4649	91.1831
N9	7	2.52732	0.742781	2.03657	3.15756	0.7	0.4	1.08591	0.88	7.45472	32.3804	6.80087	10.6501	39.1813	49.8314
N10	8	3.24367	0.192	1.43089	3.70917	1.37903	1.65729	1.08591	0.88	8.49591	43.9847	9.38935	12.698	53.3741	66.072
N11	9	1.73759	0.192	1.83517	2.4434	1.22172	0.195688	1.08591	0.88248	12.7566	22.5592	8.51025	8.71147	31.0694	39.7809
N12	10	1.77575	0.742781	0.10144	2.52194	0.628573	0.461425	1.08591	0.87825	9.00474	21.7558	9.81489	7.31782	31.5707	38.8885
N13	11	1.45868	0.432449	2.02954	2.21144	0.950821	0.626613	1.08591	0.8767	11.0163	18.4797	5.31589	8.79544	23.7955	32.591
N14	12	2.66531	0.372503	0.808926	3.25071	0.628573	0.554839	1.08591	0.88731	7.01036	34.7152	9.70638	9.36677	44.4216	53.7884
N15	13	2.21026	0.377802	0.210284	2.88176	1.01141	0.105959	1.08591	0.88233	8.97601	27.7261	9.5598	7.88338	37.2859	45.1693
N16	14	1.92548	0.742781	0.0571246	2.6498	0.635909	0.321374	1.09	0.87979	8.66151	23.8655	9.3083	7.42247	33.1737	40.5962
N17	15	2.22493	0.742781	1.9355	2.90185	0.681828	0.0915952	1.09	0.88134	8.02135	28.1561	8.57099	9.66849	36.7271	46.3956
N18	16	1.73759	0.240355	3.76327	2.41418	1.32877	0.0197271	1.08591	0.88	11.1713	23.9229	5.23672	11.4698	29.1596	40.6294
N19	17	1.17978	0.992504	0.280255	0.531055	0.392729	0.723571	0.74	0.88234	-	14.9924	9.72531	4.8399	24.7177	29.5576
N20	18	0.586745	0.794448	0.295804	1.83335	0.669058	0.712798	0.74	0.87411	-	7.10663	8.1881	5.6322	15.2947	20.9269
N21	19	0.293163	0.881222	0.389099	1.56851	0.570427	0.795392	0.74	0.87388	-	12.3682	4.21238	5.23781	16.5805	21.8184
N22	20	0.293163	1.01768	0.334677	1.57764	0.443267	1.05395	0.74	0.87663	-	6.94607	8.68801	5.46037	15.6341	21.0945
N23	21	0.293163	0.961372	0.375882	1.55755	0.48511	1.05754	0.74	0.87764	-	8.41105	6.67891	5.47061	15.09	20.5606
N24	22	0.0591359	0.881222	0.361888	1.54659	0.571242	1.0324	0.74	0.8748	-	9.39823	5.11449	5.19248	14.5127	19.7052
N25	23	0.000419403	0.961372	0.375882	1.32376	0.49299	0.974944	0.74	0.8749	-	5.44151	6.71499	4.86936	12.1565	17.0259
N26	24	0.000419403	0.841478	0.41631	1.29636	0.622052	0.949807	0.74	0.875	-	5.29217	5.25389	4.86643	10.5461	15.4125

## Sheet: 24Models
MODEL
							Base
	Geometry	Unloaded Dimensions (SA, LA, WT)	Inflation Curve (Pressure [mmHg]-Volume [mL])	Growth 22 to 40wks	Geometry Match (LA, SA)-22 to 40 wk	Geometry Match (SA, LA)@40 wk	Mid		Human Fetal Growth Model of Hypoplastic Left Heart Syndrome: Reduced Ventricular Growth Due to Decreased Preload
N3c									Sukriti Dewan1, Adarsh Krishnamurthy1,3, Devleena Kole1, Giulia Conca1, Roy Kerckhoffs1, Michael D. Puchalski4, Jeffrey Omens1, Heather Sun2,,Vishal Nigam2 , Andrew McCulloch1
N7									1Dept. of Bioengineering, University of California at San Diego, La Jolla
N11									2Pediatric Cardiology, Rady Children’s Hospital, University of California at San Diego
N12									3Dept. of Mechanical Engineering, Iowa State University, Iowa
N13									4Pediatric Cardiology, Primary Children’s Hospital, University of Utah
N14
N15
N16
N17
N19
N20
N21
N22
N23
N24
N25
N26
